# Supplementary material for: Y-chromosome target enrichment reveals rapid expansion of haplogroup R1b-DF27 in Iberia during the Bronze Age transition
Source: Sci Rep. 2022 Dec 1;12:20708. doi: 10.1038/s41598-022-25200-7 (PMC9715704; doi:10.1038/s41598-022-25200-7)
Supplement: Supplementary file 1 — Supplementary Information 1. [file 41598_2022_25200_MOESM1_ESM.tree]

#NEXUS
Begin taxa;
	Dimensions ntax=237;
	Taxlabels
		ALI1
		AND1
		AND10
		AND11
		AND12
		AND13
		AND14
		AND15
		AND16
		AND17
		AND18
		AND19
		AND2
		AND20
		AND21
		AND22
		AND23
		AND24
		AND25
		AND26
		AND27
		AND28
		AND29
		AND3
		AND30
		AND31
		AND32
		AND33
		AND34
		AND4
		AND5
		AND6
		AND7
		AND8
		AND9
		ARA1
		ARA2
		ARA3
		ARA4
		ARA5
		AST1
		AST10
		AST11
		AST12
		AST13
		AST14
		AST15
		AST16
		AST17
		AST18
		AST19
		AST2
		AST20
		AST21
		AST22
		AST23
		AST3
		AST4
		AST5
		AST6
		AST7
		AST8
		AST9
		BEL1
		BEL10
		BEL11
		BEL12
		BEL13
		BEL14
		BEL2
		BEL3
		BEL4
		BEL5
		BEL6
		BEL7
		BEL8
		BEL9
		CAT1
		CAT10
		CAT11
		CAT12
		CAT13
		CAT14
		CAT15
		CAT16
		CAT17
		CAT18
		CAT19
		CAT2
		CAT20
		CAT21
		CAT22
		CAT23
		CAT24
		CAT25
		CAT26
		CAT27
		CAT28
		CAT29
		CAT3
		CAT30
		CAT31
		CAT32
		CAT33
		CAT34
		CAT35
		CAT36
		CAT37
		CAT38
		CAT39
		CAT4
		CAT5
		CAT6
		CAT7
		CAT8
		CAT9
		CLM1
		CLM2
		CYL1
		CYL2
		CYL3
		CYL4
		CYL5
		CYL6
		EUS1
		EUS10
		EUS11
		EUS12
		EUS13
		EUS15
		EUS16
		EUS17
		EUS18
		EUS19
		EUS2
		EUS20
		EUS21
		EUS22
		EUS23
		EUS24
		EUS25
		EUS26
		EUS27
		EUS28
		EUS29
		EUS3
		EUS30
		EUS31
		EUS32
		EUS33
		EUS34
		EUS35
		EUS36
		EUS37
		EUS38
		EUS39
		EUS4
		EUS40
		EUS41
		EUS42
		EUS43
		EUS44
		EUS45
		EUS46
		EUS47
		EUS48
		EUS49
		EUS5
		EUS50
		EUS51
		EUS52
		EUS53
		EUS54
		EUS6
		EUS7
		EUS8
		EUS9
		EXT1
		EXT2
		EXT3
		GAL1
		GAL10
		GAL11
		GAL12
		GAL13
		GAL14
		GAL15
		GAL16
		GAL17
		GAL18
		GAL19
		GAL2
		GAL20
		GAL21
		GAL22
		GAL3
		GAL4
		GAL5
		GAL6
		GAL7
		GAL8
		GAL9
		GBR1
		GBR2
		GBR3
		GBR4
		GBR5
		ILB1
		MAD1
		MAD10
		MAD11
		MAD12
		MAD13
		MAD14
		MAD15
		MAD16
		MAD2
		MAD3
		MAD4
		MAD5
		MAD6
		MAD7
		MAD8
		MAD9
		MUR1
		MUR2
		NET1
		NET10
		NET2
		NET3
		NET4
		NET5
		NET6
		NET7
		NET8
		NET9
		VAL1
		;
End;
Begin trees;
	Translate
		1 ALI1,
		2 AND1,
		3 AND10,
		4 AND11,
		5 AND12,
		6 AND13,
		7 AND14,
		8 AND15,
		9 AND16,
		10 AND17,
		11 AND18,
		12 AND19,
		13 AND2,
		14 AND20,
		15 AND21,
		16 AND22,
		17 AND23,
		18 AND24,
		19 AND25,
		20 AND26,
		21 AND27,
		22 AND28,
		23 AND29,
		24 AND3,
		25 AND30,
		26 AND31,
		27 AND32,
		28 AND33,
		29 AND34,
		30 AND4,
		31 AND5,
		32 AND6,
		33 AND7,
		34 AND8,
		35 AND9,
		36 ARA1,
		37 ARA2,
		38 ARA3,
		39 ARA4,
		40 ARA5,
		41 AST1,
		42 AST10,
		43 AST11,
		44 AST12,
		45 AST13,
		46 AST14,
		47 AST15,
		48 AST16,
		49 AST17,
		50 AST18,
		51 AST19,
		52 AST2,
		53 AST20,
		54 AST21,
		55 AST22,
		56 AST23,
		57 AST3,
		58 AST4,
		59 AST5,
		60 AST6,
		61 AST7,
		62 AST8,
		63 AST9,
		64 BEL1,
		65 BEL10,
		66 BEL11,
		67 BEL12,
		68 BEL13,
		69 BEL14,
		70 BEL2,
		71 BEL3,
		72 BEL4,
		73 BEL5,
		74 BEL6,
		75 BEL7,
		76 BEL8,
		77 BEL9,
		78 CAT1,
		79 CAT10,
		80 CAT11,
		81 CAT12,
		82 CAT13,
		83 CAT14,
		84 CAT15,
		85 CAT16,
		86 CAT17,
		87 CAT18,
		88 CAT19,
		89 CAT2,
		90 CAT20,
		91 CAT21,
		92 CAT22,
		93 CAT23,
		94 CAT24,
		95 CAT25,
		96 CAT26,
		97 CAT27,
		98 CAT28,
		99 CAT29,
		100 CAT3,
		101 CAT30,
		102 CAT31,
		103 CAT32,
		104 CAT33,
		105 CAT34,
		106 CAT35,
		107 CAT36,
		108 CAT37,
		109 CAT38,
		110 CAT39,
		111 CAT4,
		112 CAT5,
		113 CAT6,
		114 CAT7,
		115 CAT8,
		116 CAT9,
		117 CLM1,
		118 CLM2,
		119 CYL1,
		120 CYL2,
		121 CYL3,
		122 CYL4,
		123 CYL5,
		124 CYL6,
		125 EUS1,
		126 EUS10,
		127 EUS11,
		128 EUS12,
		129 EUS13,
		130 EUS15,
		131 EUS16,
		132 EUS17,
		133 EUS18,
		134 EUS19,
		135 EUS2,
		136 EUS20,
		137 EUS21,
		138 EUS22,
		139 EUS23,
		140 EUS24,
		141 EUS25,
		142 EUS26,
		143 EUS27,
		144 EUS28,
		145 EUS29,
		146 EUS3,
		147 EUS30,
		148 EUS31,
		149 EUS32,
		150 EUS33,
		151 EUS34,
		152 EUS35,
		153 EUS36,
		154 EUS37,
		155 EUS38,
		156 EUS39,
		157 EUS4,
		158 EUS40,
		159 EUS41,
		160 EUS42,
		161 EUS43,
		162 EUS44,
		163 EUS45,
		164 EUS46,
		165 EUS47,
		166 EUS48,
		167 EUS49,
		168 EUS5,
		169 EUS50,
		170 EUS51,
		171 EUS52,
		172 EUS53,
		173 EUS54,
		174 EUS6,
		175 EUS7,
		176 EUS8,
		177 EUS9,
		178 EXT1,
		179 EXT2,
		180 EXT3,
		181 GAL1,
		182 GAL10,
		183 GAL11,
		184 GAL12,
		185 GAL13,
		186 GAL14,
		187 GAL15,
		188 GAL16,
		189 GAL17,
		190 GAL18,
		191 GAL19,
		192 GAL2,
		193 GAL20,
		194 GAL21,
		195 GAL22,
		196 GAL3,
		197 GAL4,
		198 GAL5,
		199 GAL6,
		200 GAL7,
		201 GAL8,
		202 GAL9,
		203 GBR1,
		204 GBR2,
		205 GBR3,
		206 GBR4,
		207 GBR5,
		208 ILB1,
		209 MAD1,
		210 MAD10,
		211 MAD11,
		212 MAD12,
		213 MAD13,
		214 MAD14,
		215 MAD15,
		216 MAD16,
		217 MAD2,
		218 MAD3,
		219 MAD4,
		220 MAD5,
		221 MAD6,
		222 MAD7,
		223 MAD8,
		224 MAD9,
		225 MUR1,
		226 MUR2,
		227 NET1,
		228 NET10,
		229 NET2,
		230 NET3,
		231 NET4,
		232 NET5,
		233 NET6,
		234 NET7,
		235 NET8,
		236 NET9,
		237 VAL1
		;
tree TREE1 = [&R] (((((83[&length_range={282.14830529641677,2018.1051913203642},height_95%_HPD={0.0,1.4551915228366852E-11},rate_95%_HPD={7.483454627731173E-10,7.717035759112729E-10},length_95%_HPD={450.80368348953465,1428.7056801052152},rate=7.601076038004074E-10,length=922.6220641677003,rate_median=7.600847323720668E-10,length_median=899.2018569002325,height_median=7.275957614183426E-12,rate_ra…
End;
