# Supplementary material for: Y-chromosome target enrichment reveals rapid expansion of haplogroup R1b-DF27 in Iberia during the Bronze Age transition
Source: Sci Rep. 2022 Dec 1;12:20708. doi: 10.1038/s41598-022-25200-7 (PMC9715704; doi:10.1038/s41598-022-25200-7)
Supplement: Supplementary file 3 — Supplementary Information 3. [file 41598_2022_25200_MOESM3_ESM.bed]

Y	2649807	2977723
Y	6616752	7472224
Y	13870438	13939269
Y	13939492	14475830
Y	14475832	14476004
Y	14476070	16095786
Y	16170614	16211154
Y	16216031	17986473
Y	18017095	18271273
Y	18537846	19025727
Y	19027505	19567356
Y	21032221	21152701
Y	21157711	22216158
Y	22513120	23497661
Y	28457993	28549821
Y	28549821	28582481
Y	28588901	28709228
Y	28709442	28790409
Y	28797890	28804131
Y	28806419	28806758
