# Supplementary material for: Y-chromosome target enrichment reveals rapid expansion of haplogroup R1b-DF27 in Iberia during the Bronze Age transition
Source: Sci Rep. 2022 Dec 1;12:20708. doi: 10.1038/s41598-022-25200-7 (PMC9715704; doi:10.1038/s41598-022-25200-7)
Supplement: Supplementary file 4 — Supplementary Information 4. [file 41598_2022_25200_MOESM4_ESM.xlsx]

## Sheet: Table S1
Supplementary Table S1. Sequencing results of batches SEQ1 and SEQ2. NA: samples not in the final dataset. Raw, Mapped, Reliable,Reliable TR: number of reads in each category. Samples without SRY quantification are marked as (-).
Library	ID	Batch	Capture	Raw	Mapped	Reliable	Realiable TR	Reliable %	Reliable TR %	TR Median Cov	EF	TR fold-increase	SRY quantification
LB01	AND1	SEQ1	CB1	21204136	21183443	19130147	721590	90.3071	3.772	11	22.942	29.0154	766
LB02	AND2	SEQ1	CB1	18385616	18364244	16508131	666823	89.8928	4.03936	10	24.4508	31.072	509
LB04	AND3	SEQ1	CB1	9914902	9901831	8719159	356414	88.056	4.08771	6	24.2341	31.4439	743
LB05	AND4	SEQ1	CB1	10835452	10822996	9602453	382369	88.7227	3.98199	6	23.7901	30.6307	437
LB09	AND5	SEQ1	CB1	18871576	18849046	17028178	671141	90.3397	3.94136	10	23.9755	30.3181	495
LB16	AND6	SEQ1	CB1	15395482	15372590	13955626	556361	90.7825	3.98664	9	24.3627	30.6665	783
LB19	AND7	SEQ1	CB1	9776970	9768287	8659795	351227	88.6521	4.05584	6	24.2184	31.1987	690
LB21	AND8	SEQ1	CB1	10519402	10507930	9416991	425878	89.6179	4.52244	7	27.2933	34.788	681
LB29	AST1	SEQ1	CB1	25825598	25757230	23368042	908004	90.7242	3.88567	14	23.7027	29.8897	805
LB30	AST2	SEQ1	CB1	19601756	19574241	17596575	745230	89.8966	4.23509	12	25.6305	32.5776	499
LB35	AST3	SEQ1	CB1	15711330	15682224	14136183	592571	90.1414	4.19187	9	25.4266	32.2452	566
LB38	AST4	SEQ1	CB1	10243860	10224745	9198209	395707	89.9603	4.302	6	26.0418	33.0923	885
LB06	AST5	SEQ1	CB2	12259074	12225868	10802419	494706	88.3571	4.04639	8	27.2051	31.1261	928
LB10	AND9	SEQ1	CB2	22620658	22587582	20248736	880165	89.6454	3.89668	13	26.2313	29.9744	1216
LB12	AND10	SEQ1	CB2	22402844	22363333	20082523	888749	89.8011	3.97413	14	26.7447	30.5703	1049
LB13	AND11	SEQ1	CB2	24376994	24345728	21836528	924097	89.6935	3.79573	14	25.5563	29.1979	1253
LB14	AND12	SEQ1	CB2	17883492	17853132	15997540	700139	89.6064	3.92166	11	26.3933	30.1666	1219
LB17	AND13	SEQ1	CB2	13282604	13259181	11809548	561673	89.0669	4.23611	9	28.5077	32.5854	1085
LB18	AND14	SEQ1	CB2	10526450	10506717	9291283	383862	88.4318	3.65349	6	24.5841	28.1038	1148
LB20	AND15	SEQ1	CB2	13063614	13030032	11577008	492049	88.8487	3.77627	8	25.3925	29.0482	1006
LB23	AND16	SEQ1	CB2	17274992	17243525	15392873	698178	89.2676	4.04893	11	27.2464	31.1456	918
LB24	AND17	SEQ1	CB2	22650372	22619743	20157445	919797	89.1144	4.06635	14	27.3765	31.2796	1562
LB25	AND18	SEQ1	CB2	11103726	11089550	9704488	427629	87.5102	3.85614	7	25.9633	29.6626	1103
LB26	AST6	SEQ1	CB2	16167142	16151743	14329199	664569	88.7161	4.11453	10	27.712	31.6503	1018
LB03	AND19	SEQ1	CB3	19784572	19758415	17686625	769261	89.5144	3.89333	12	26.2125	29.9487	1099
LB27	NA	SEQ1	CB3	5444984	5435736	4838707	231879	89.0166	4.26583	4	28.7095	32.814	1050
LB28	AST7	SEQ1	CB3	24096550	24031303	21710826	996331	90.3439	4.14597	16	27.8747	31.8921	1122
LB31	AST8	SEQ1	CB3	19316258	19290115	17273679	782728	89.5468	4.05766	12	27.318	31.2128	1266
LB33	AST9	SEQ1	CB3	16399552	16366281	14652989	695195	89.5316	4.24773	11	28.5783	32.6748	1073
LB34	AST10	SEQ1	CB3	19923890	19904863	17782526	842996	89.3376	4.23513	13	28.5241	32.5779	1058
LB36	AST11	SEQ1	CB3	17731112	17700240	15871877	752502	89.6704	4.25137	12	28.611	32.7028	1143
LB56	GAL1	SEQ1	CB3	10370820	10351222	9161827	403700	88.5096	3.90002	7	26.2426	30.0002	1079
LB78	MAD1	SEQ1	CB3	9636900	9627140	8559928	397002	88.9145	4.12378	6	27.7726	31.7214	1671
LB81	MAD2	SEQ1	CB3	10034540	10016108	8893718	411380	88.7942	4.10718	7	27.638	31.5937	1265
LB85	MAD3	SEQ1	CB3	16670010	16645454	14952013	604668	89.8264	3.63263	9	24.4536	27.9433	924
LB88	EUS1	SEQ1	CB3	13744164	13713208	12293665	545009	89.6484	3.97434	8	26.7329	30.5718	924
LB100	EUS2	SEQ1	CB4	18932504	18869915	16813601	751895	89.1027	3.98462	12	26.7738	30.6509	1216
LB108	EUS3	SEQ1	CB4	21624390	21583588	19020244	902076	88.1236	4.17945	14	28.1229	32.1496	1216
LB117	AND20	SEQ1	CB4	26973604	26925053	24057666	955942	89.3505	3.55038	14	23.8921	27.3106	-
LB32	AST12	SEQ1	CB4	17684334	17664864	15665953	716001	88.6843	4.05325	11	27.2952	31.1788	646
LB37	AST13	SEQ1	CB4	23467908	23437990	20679465	941173	88.2305	4.01559	14	27.0369	30.8891	910
LB39	AST14	SEQ1	CB4	22705912	22680840	20078453	930047	88.5261	4.10058	14	27.6139	31.543	774
LB40	AST15	SEQ1	CB4	14554034	14527165	12775349	570497	87.9411	3.9271	9	26.426	30.2085	881
LB41	AST16	SEQ1	CB4	12424744	12393624	10403380	422500	83.9414	3.40901	7	22.9245	26.2232	604
LB42	GAL2	SEQ1	CB4	12944374	12922936	10632705	426413	82.2778	3.29966	7	22.2081	25.382	812
LB43	AST17	SEQ1	CB4	16657332	16614013	14813070	712014	89.1601	4.28562	11	28.8167	32.9663	814
LB44	AST18	SEQ1	CB4	21608722	21581119	19144039	849510	88.7074	3.93636	13	26.5033	30.2797	817
LB87	EUS4	SEQ1	CB4	16355330	16247486	14394057	669057	88.5925	4.11791	10	27.5781	31.6762	924
LB46	AST19	SEQ1	CB5	14558592	14547352	12925952	594519	88.8543	4.08679	9	27.5301	31.4368	3380
LB50	GAL3	SEQ1	CB5	13309420	13278380	11758298	509708	88.5522	3.83863	8	25.8181	29.5279	2234
LB51	GAL4	SEQ1	CB5	16311250	16292895	14522388	645000	89.1333	3.95878	10	26.6584	30.4522	3083
LB53	GAL5	SEQ1	CB5	16175112	16160171	14301598	661205	88.4991	4.09157	10	27.5582	31.4736	3576
LB55	GAL6	SEQ1	CB5	13788756	13780442	12213170	550352	88.6268	3.99372	9	26.9077	30.7209	2389
LB58	GAL7	SEQ1	CB5	11938018	11921480	10291656	429541	86.3287	3.60308	7	24.2568	27.716	2515
LB60	GAL8	SEQ1	CB5	14496542	14469618	12800256	548274	88.463	3.78914	9	25.4973	29.1472	2277
LB61	GAL9	SEQ1	CB5	22614536	22595001	20085958	842001	88.8956	3.72649	13	25.1007	28.6653	3406
LB62	GAL10	SEQ1	CB5	13456702	13441937	11822353	506058	87.9513	3.76477	8	25.3526	28.9598	2656
LB69	GAL11	SEQ1	CB5	15460924	15445222	13968892	629186	90.4415	4.07366	10	27.435	31.3359	3511
LB70	MAD4	SEQ1	CB5	21124020	21108364	18869202	784793	89.3921	3.71792	12	25.0461	28.5994	3497
LB71	MAD5	SEQ1	CB5	14073972	14054008	12503185	512668	88.9653	3.64784	8	24.5573	28.0603	2342
LB109	EUS5	SEQ1	CB6	16399246	16343818	14575778	648326	89.1822	3.9668	10	26.6521	30.5138	1216
LB111	EUS6	SEQ1	CB6	12615340	12559497	11140216	470303	88.6995	3.7446	7	25.1328	28.8046	-
LB112	BRI1	SEQ1	CB6	28693008	28631782	25556274	1131991	89.2584	3.95362	18	26.5967	30.4124	-
LB113	BRI2	SEQ1	CB6	9006290	8982495	7933956	342750	88.3269	3.81575	6	25.6562	29.352	-
LB116	BRI3	SEQ1	CB6	27211518	27174771	24014746	1116691	88.3715	4.10929	17	27.6657	31.6099	-
LB54	GAL12	SEQ1	CB6	14223446	14201117	12380702	553815	87.1812	3.8998	9	26.2495	29.9985	4638
LB64	GAL13	SEQ1	CB6	13835128	13819218	11760427	486340	85.102	3.5193	8	23.6983	27.0716	3898
LB65	GAL14	SEQ1	CB6	14391236	14368608	12610155	588841	87.7618	4.09811	9	27.5843	31.5239	5042
LB66	GAL15	SEQ1	CB6	15947454	15923618	14089628	627984	88.4826	3.94373	10	26.5472	30.3364	6166
LB67	GAL16	SEQ1	CB6	18998120	18971081	16843340	729685	88.7843	3.8463	11	25.8932	29.5869	4262
LB74	MAD6	SEQ1	CB6	22153576	22131334	19606169	918590	88.5901	4.15063	14	27.9537	31.9279	6141
LB75	MAD7	SEQ1	CB6	23616230	23582953	20974637	948443	88.9398	4.02173	15	27.0746	30.9364	4626
LB102	NA	SEQ1	CB7	6518782	6508965	5822263	261776	89.4499	4.02178	4	27.0723	30.9367	1216
LB103	EUS7	SEQ1	CB7	8269238	8252174	7459290	325453	90.3918	3.94385	5	26.5329	30.3373	1216
LB110	EUS8	SEQ1	CB7	14673934	14638984	13322671	580433	91.0082	3.96498	9	26.6665	30.4999	-
LB114	BRI4	SEQ1	CB7	16799564	16777153	15310744	659328	91.2595	3.92992	10	26.4585	30.2301	-
LB115	BRI5	SEQ1	CB7	16987434	16969740	15424258	683918	90.8927	4.03022	11	27.1417	31.0017	-
LB47	GAL17	SEQ1	CB7	13091552	13076651	11918661	518082	91.1446	3.96189	8	26.6789	30.476	2137
LB52	GAL18	SEQ1	CB7	14531010	14517626	13185005	613217	90.8207	4.22395	10	28.4498	32.4919	2137
LB68	GAL19	SEQ1	CB7	10561246	10555095	9509038	456764	90.0896	4.32743	7	29.1567	33.2879	2824
LB72	MAD8	SEQ1	CB7	8532868	8519894	7727053	364601	90.6942	4.27941	6	28.8061	32.9185	2838
LB83	MAD9	SEQ1	CB7	37594708	37550623	33528895	1477974	89.2899	3.93595	23	26.5034	30.2765	924
LB89	EUS9	SEQ1	CB7	15997242	15985687	14530266	678730	90.8955	4.24586	10	28.6031	32.6605	924
LB91	EUS10	SEQ1	CB7	18760460	18738654	17117325	761434	91.3477	4.06344	12	27.3621	31.2572	924
LB07	AST20	SEQ1	CB8	21613100	21592710	19153373	900041	88.703	4.16826	14	28.0741	32.0636	565
LB104	EUS11	SEQ1	CB8	14257748	14221925	12540174	555590	88.1749	3.90657	9	26.2703	30.0506	1216
LB105	EUS12	SEQ1	CB8	16069202	16010703	14256503	683574	89.0436	4.26948	11	28.6782	32.8422	1216
LB107	NA	SEQ1	CB8	20342630	20315712	17397995	272085	85.6381	1.33928	4	9.01693	10.3022	1216
LB45	AST21	SEQ1	CB8	23412122	23395560	20565372	993688	87.9029	4.24734	15	28.6135	32.6718	411
LB48	AST22	SEQ1	CB8	24992762	24938013	22247989	952443	89.2132	3.81924	15	25.6913	29.3788	659
LC01	BEL1	SEQ1	CB8	22993720	22956469	20601976	851803	89.7437	3.71051	13	24.9742	28.5424	490
LC02	BEL2	SEQ1	CB8	41248706	41167888	36967561	1597945	89.7971	3.88153	24	26.1164	29.8579	692
LC03	BEL3	SEQ1	CB8	21261134	21193340	19070883	773774	89.9853	3.65102	12	24.5352	28.0848	420
LC04	BEL4	SEQ1	CB8	29799944	29737151	26867761	1111190	90.3508	3.73671	17	25.1382	28.7439	648
MEAN				1.7252e+07	1.72232e+07	1.53487e+07	669570	89.0326	3.94791	10.4255	26.2107	30.3685	1606.74
LB124	EUS13	SEQ2	CB9	11424608	11404102	10108390	413186	88.6382	4.08755	7	24.3818	31.4427	2407
LB128	NA	SEQ2	CB9	25761252	25693987	23029056	786517	89.6282	3.41532	13	20.5827	26.2717	2038
LB130	NA	SEQ2	CB9	5422376	5413416	4900854	204333	90.5316	4.16933	4	25.4045	32.0718	1250
LB134	EUS15	SEQ2	CB9	25260948	25154321	23042189	861959	91.6033	3.74079	14	23.0037	28.7753	1316
LB140	EUS16	SEQ2	CB9	7933682	7911459	7207388	295878	91.1006	4.1052	5	25.142	31.5785	1349
LB141	NA	SEQ2	CB9	12508084	12461910	11373916	201567	91.2694	1.77219	3	10.864	13.6322	1112
LB144	EUS17	SEQ2	CB9	14360288	14307674	13056186	465024	91.253	3.56171	8	21.831	27.3978	1630
LB145	EUS18	SEQ2	CB9	9823274	9783432	8899971	362375	90.9698	4.07164	6	24.8693	31.3203	1241
LB186	AND21	SEQ2	CB9	21150854	21107043	18575736	703044	88.0073	3.78474	12	22.4087	29.1134	2522
LB187	AST23	SEQ2	CB9	22416744	22384316	20033346	790452	89.4972	3.94568	13	23.7719	30.3514	1902
LC13	BEL5	SEQ2	CB9	34348550	34235461	30251322	1047250	88.3625	3.46183	17	20.5543	26.6295	1655
LC20	BEL6	SEQ2	CB9	11527744	11511228	10462890	442298	90.8929	4.2273	7	25.8662	32.5177	1559
LB135	EUS19	SEQ2	CB10	3486682	3437142	3059700	100969	89.0187	3.29996	2	19.5226	25.3843	81.6
LB154	EUS20	SEQ2	CB10	8094250	8078568	7038981	310825	87.1315	4.41577	5	25.8881	33.9674	148
LB157	NA	SEQ2	CB10	6685692	6671836	5871670	228662	88.0068	3.89433	4	23.0573	29.9564	109
LB165	EUS21	SEQ2	CB10	26227734	26146894	23378656	883830	89.4127	3.7805	14	22.718	29.0808	41
LB166	EUS22	SEQ2	CB10	22501462	22423218	19958598	749416	89.0086	3.75485	12	22.453	28.8835	60.7
LB176	EUS23	SEQ2	CB10	21653682	21601958	19047397	720873	88.1744	3.78463	12	22.4434	29.1125	95.6
LB183	EUS24	SEQ2	CB10	13403988	13378403	11821537	495389	88.3628	4.19056	8	24.9157	32.2351	175.6
LB191	EUS52	SEQ2	CB10	25784054	25739441	22767978	882550	88.4556	3.87628	14	23.0754	29.8175	15
LB192	EUS53	SEQ2	CB10	31621396	31546312	28211485	1182331	89.4288	4.19096	19	25.2069	32.2381	23
LB201	BEL7	SEQ2	CB10	8964130	8811924	7863326	316567	89.2351	4.02587	5	23.8078	30.9682	151
LB204	EUS25	SEQ2	CB10	11785570	11772214	9936204	362521	84.4039	3.64849	6	20.7369	28.0653	112
LB205	EUS26	SEQ2	CB10	23218104	23154112	20060347	712288	86.6384	3.55073	12	20.6819	27.3133	175
LB118	NA	SEQ2	CB11	23454398	23430863	21471389	403568	91.6372	1.87956	5	11.5999	14.4582	213.1
LB131	EUS27	SEQ2	CB11	9040076	9013245	8244129	363499	91.4668	4.40919	6	27.1077	33.9168	431.7
LB132	EUS28	SEQ2	CB11	9721774	9674284	8822357	375377	91.1939	4.25484	6	26.0306	32.7295	571.6
LB161	EUS29	SEQ2	CB11	13493004	13472120	12260604	437274	91.0072	3.5665	7	21.8477	27.4346	415
LB163	EUS30	SEQ2	CB11	15558754	15524657	14150882	382650	91.151	2.70407	6	16.5801	20.8006	620
LB170	EUS31	SEQ2	CB11	20061436	19995581	18320472	669796	91.6226	3.656	11	22.5083	28.1231	249.8
LB175	EUS32	SEQ2	CB11	11751186	11720991	10321273	433696	88.058	4.20196	7	24.8808	32.3228	421
LB202	NET1	SEQ2	CB11	30332208	30254354	27824889	903388	91.9699	3.24669	14	20.0785	24.9745	553.6
LC05	NET2	SEQ2	CB11	18899462	18851577	17116122	632572	90.7941	3.69577	10	22.5643	28.429	699
LC07	BEL8	SEQ2	CB11	11537944	11503546	10445735	366198	90.8045	3.50572	6	21.3968	26.9671	493
LC15	NET3	SEQ2	CB11	15119026	15078129	13754118	487941	91.219	3.5476	8	21.7573	27.2892	615.7
LC16	BEL9	SEQ2	CB11	8968588	8940700	8183137	265868	91.5268	3.24897	5	19.985	24.9921	409.2
LB158	EUS33	SEQ2	CB12	11795494	11764687	10481908	394633	89.0964	3.7649	7	22.5548	28.9607	78
LB162	EUS34	SEQ2	CB12	16785310	16743580	15048348	461875	89.8753	3.06927	8	18.5505	23.6098	85
LB164	EUS35	SEQ2	CB12	16266616	16228899	14479595	495227	89.2211	3.42017	8	20.5243	26.309	119
LB169	EUS36	SEQ2	CB12	19681932	19514597	17572235	581292	90.0466	3.30801	10	19.9108	25.4463	84
LB203	NA	SEQ2	CB12	3585660	3423253	3066612	137849	89.5818	4.49516	3	25.9177	34.5781	12
LB76	MAD10	SEQ2	CB12	27432064	27389960	24589799	906998	89.7767	3.68851	15	22.2899	28.3732	234
LB77	MAD11	SEQ2	CB12	12718626	12707097	11153330	438546	87.7724	3.93197	7	23.2454	30.246	94
LB79	MAD12	SEQ2	CB12	19341974	19329774	17246521	699597	89.2226	4.05645	11	24.3842	31.2035	140
LB80	MAD13	SEQ2	CB12	19756226	19731931	17387606	614085	88.1191	3.53174	10	20.9549	27.1672	2
LB82	MAD14	SEQ2	CB12	11401462	11387818	9915666	370493	87.0726	3.73644	6	21.9069	28.7419	43
LC35	MAD15	SEQ2	CB12	68563874	68486041	60452570	2188754	88.2699	3.62061	34	21.521	27.8509	29
LB123	NA	SEQ2	CB13	6656922	6639836	6061827	232352	91.2948	3.83304	4	23.5307	29.4849	1008
LB127	NA	SEQ2	CB13	5035306	5024449	4532517	201430	90.2092	4.44411	4	26.9687	34.1855	958.2
LB142	NA	SEQ2	CB13	4417824	4407804	4040223	138667	91.6607	3.43216	3	21.1605	26.4012	955.5
LC06	BEL10	SEQ2	CB13	9551070	9535370	8739387	311151	91.6523	3.56033	5	21.9624	27.3872	934.8
LC17	NA	SEQ2	CB13	6684676	6670835	6086687	236818	91.2433	3.89075	4	23.8834	29.9289	758.5
LC19	BEL11	SEQ2	CB13	10300188	10278517	9401519	354330	91.4677	3.76886	6	23.1912	28.9912	831.1
LC30	BEL12	SEQ2	CB13	32414152	32301839	29270763	1203782	90.6164	4.11257	19	25.0365	31.6352	602
LC31	NET4	SEQ2	CB13	36073944	36003303	32939869	1188591	91.4912	3.60837	19	22.2126	27.7567	813
LC32	NET5	SEQ2	CB13	24670868	24619893	22523797	795499	91.4862	3.53182	13	21.7378	27.1678	334
LC39	NET6	SEQ2	CB13	12285554	12264356	11259787	409971	91.809	3.64102	7	22.4967	28.0078	480
LC40	NET7	SEQ2	CB13	29564072	29508271	27086048	1027854	91.7914	3.79477	16	23.4384	29.1906	700
LB11	NA	SEQ2	CB14	29689776	29644422	26621744	5974	89.8036	0.0224403	1	0.13565	0.172618	1100
LB122	EUS37	SEQ2	CB14	14785802	14749184	13055037	439485	88.5136	3.3664	7	20.0383	25.8954	1021
LB150	NA	SEQ2	CB14	4547948	4530069	4014346	173009	88.6156	4.30977	3	25.6457	33.1521	1165
LB151	EUS38	SEQ2	CB14	9215846	9205818	8115319	342780	88.1542	4.22386	6	25.075	32.4913	1098
LB155	EUS39	SEQ2	CB14	11277468	11248793	9984914	425112	88.7643	4.25754	7	25.4128	32.7503	1817
LB160	EUS40	SEQ2	CB14	12906038	12884112	11232758	356921	87.183	3.1775	6	18.6441	24.4423	1058
LB168	EUS41	SEQ2	CB14	31537802	31413573	28184741	1059773	89.7215	3.76009	16	22.6539	28.9238	2225
LB173	EUS42	SEQ2	CB14	12241564	12187429	10489625	425411	86.0692	4.05554	7	23.4279	31.1965	-
LB189	ALI1	SEQ2	CB14	38011700	37963450	33488365	1221665	88.2121	3.64803	19	21.6669	28.0618	1158
LC14	BEL13	SEQ2	CB14	16137628	16017726	14183250	547801	88.5472	3.86231	9	22.8847	29.7101	1083
LC41	NET8	SEQ2	CB14	62960220	62842595	56218150	2063728	89.4587	3.67093	33	22.0977	28.2379	1300
LB181	EUS43	SEQ2	CB15	16841288	16810123	15197849	535907	90.4089	3.5262	9	21.4524	27.1246	-
LB182	EUS44	SEQ2	CB15	10140946	10104292	8984435	368437	88.917	4.10084	6	24.4932	31.5449	-
LB206	EUS45	SEQ2	CB15	26366326	26315563	23535167	782591	89.4344	3.3252	12	20.01	25.5784	-
LB207	EUS46	SEQ2	CB15	26500424	26412325	23807493	810195	90.1378	3.40311	13	20.6109	26.1778	-
LB209	NET9	SEQ2	CB15	37546634	37454433	33643624	1217098	89.8255	3.61762	19	21.8532	27.8278	847
LB215	NA	SEQ2	CB15	7091550	7067530	6284038	240464	88.9142	3.82658	4	22.8597	29.4353	15
LB216	EUS47	SEQ2	CB15	25209362	25151198	21640504	656957	86.0416	3.03577	11	17.5686	23.3521	666
LB22	AND22	SEQ2	CB15	22491656	22471175	19418049	694282	86.4131	3.57545	11	20.8102	27.5034	-
LB59	GAL20	SEQ2	CB15	14422144	14405099	12856643	507504	89.2506	3.94741	8	23.7231	30.3647	-
LB126	NA	SEQ2	CB16	9545626	9536264	8269422	262372	86.7155	3.1728	4	18.53	24.4061	1200
LB177	EUS48	SEQ2	CB16	15895060	15870899	13758542	406507	86.6904	2.95458	7	17.2412	22.7275	11000
LB178	EUS49	SEQ2	CB16	22153514	22120861	19888830	586617	89.9098	2.94948	9	17.8514	22.6883	5300
LB208	BEL14	SEQ2	CB16	11173260	11154284	10159014	305893	91.0772	3.01105	5	18.4566	23.1619	-
LB211	NA	SEQ2	CB16	2985932	2960651	2654381	69259	89.6553	2.60923	1	15.6371	20.071	-
LB214	EUS50	SEQ2	CB16	16374836	16358692	14680000	470256	89.7382	3.20338	7	19.3606	24.6414	5000
LB218	EUS51	SEQ2	CB16	52795990	52681868	47329834	1519184	89.8408	3.20978	23	19.3986	24.6906	-
LC44	NA	SEQ2	CB16	18857712	18766017	17019424	342445	90.6928	2.01208	4	12.2423	15.4776	-
LC45	NET10	SEQ2	CB16	38997450	38930420	35095479	899117	90.1492	2.56192	13	15.5432	19.7071	-
MEAN				1.85861e+07	1.85381e+07	1.65979e+07	578948	89.553	3.57829	9.33333	21.5199	27.5253	976.124
