# Supplementary material for: Y-chromosome target enrichment reveals rapid expansion of haplogroup R1b-DF27 in Iberia during the Bronze Age transition
Source: Sci Rep. 2022 Dec 1;12:20708. doi: 10.1038/s41598-022-25200-7 (PMC9715704; doi:10.1038/s41598-022-25200-7)
Supplement: Supplementary file 5 — Supplementary Information 5. [file 41598_2022_25200_MOESM5_ESM.xlsx]

## Sheet: Full 1
Supplementary Table S2. Populations analyzed in this manuscript. Populations were further grouped into broader geographical regions.
N: original sample size; N DF27: number of chromosomes in each sample that, after sequencing, were found to actually carry R1b-DF27
Freq. DF27: frequency of R1b-DF27 in each population.
(*): The exact frequency of R1b-DF27 in the Netherlands is not available, but can be bound between 0.048 (R1b-Z195(xM167) plus R1b-M167, Larmuseau et al. 2018)
and 0.1003 (R1b-P312(xU152,L21,M65,M153,M167) plus R1b-M167, Altena et al. 2019).
Population	Abbrev.	Region	N	N DF27	Freq. DF27 (source)
Alacant	ALI	N/A	1	0	0.4225 (Solé-Morata et al. 2017)
Andalusia	AND	Andalusia	34	31	0.47 (Solé-Morata et al. 2017)
Aragón	ARA	N/A	5	3	0.3696 (Solé-Morata et al. 2017)
Asturias	AST	Asturias	23	23	0.4286 (Solé-Morata et al. 2017)
Belgium	BEL	NW Europe	14	9	0.0815 (Larmuseau et al. 2017)
Brittany	BRI	NW Europe	5	5	0.1724 (Valverde et al. 2016)
Catalonia	CAT	Catalonia	39	32	0.3740 (Solé-Morata et al. 2017)
Castilla-La Mancha	CLM	Central Spain	2	2	N/A
Castilla y León	CYL	Central Spain	6	3	N/A
Euskadi (Basques)	EUS	Euskadi	53	53	0.7380 (Solé-Morata et al. 2017)
Extremadura	EXT	Central Spain	3	2	N/A
Galicia	GAL	Galicia	22	21	0.4 (Solé-Morata et al. 2017)
Balearic Islands	ILB	N/A	1	0	0.4587 (Solé-Morata et al. 2017)
Madrid	MAD	Central Spain	16	16	0.4949 (Solé-Morata et al. 2017)
Murcia	MUR	N/A	2	1	N/A
Netherlands	NET	NW Europe	10	6	0.048-0.1003 (*) (Altena et al. 2020, Larmuseau et al. 2018)
València	VAL	N/A	1	0	0.4076 (Solé-Morata et al. 2017)
Solé-Morata, N. et al. Analysis of the R1b-DF27 haplogroup shows that a large fraction of Iberian Y-chromosome lineages originated recently in situ. Sci. Rep. 7, (2017).
Altena E, Smeding R, van der Gaag KJ, Larmuseau MHD, Decorte R, Lao O, Kayser M, Kraaijenbrink T, de Knijff P. The Dutch Y-chromosomal landscape. Eur J Hum Genet. 2020 Mar;28(3):287-299
Larmuseau MHD, Calafell F, Princen SA, Decorte R, Soen V. The black legend on the Spanish presence in the low countries: Verifying shared beliefs on genetic ancestry. Am J Phys Anthropol. 2018 May;166(1):219-227
Larmuseau MHD, Otten GPPL, Decorte R, Van Damme P, Moisse M. Defining Y-SNP variation among the Flemish population (Western Europe) by full genome sequencing. Forensic Sci Int Genet. 2017 Nov;31:e12-e16.
Valverde, L. et al. New clues to the evolutionary history of the main European paternal lineage M269: dissection of the Y-SNP S116 in Atlantic Europe and Iberia. Eur. J. Hum. Genet. 24, 437–41 (2016)
