# Supplementary material for: Y-chromosome target enrichment reveals rapid expansion of haplogroup R1b-DF27 in Iberia during the Bronze Age transition
Source: Sci Rep. 2022 Dec 1;12:20708. doi: 10.1038/s41598-022-25200-7 (PMC9715704; doi:10.1038/s41598-022-25200-7)
Supplement: Supplementary file 7 — Supplementary Information 7. [file 41598_2022_25200_MOESM7_ESM.xlsx]

## Sheet: Haplogroup distribution
Supplementary Table S4. Presence of haplogroups in each population. A, total numbers. B, frequencies for samples with N>=10
Haplogroup (ISOGG 2019-20)	Terminal mutation	Andalusia	Aragon	Asturias	Belgium	Brittany	Catalonia	Castilla La Mancha	Castilla y León	Basque Country	Extremadura	Galicia	Madrid	Murcia	Netherlands	Total
	N	31	3	23	9	5	32	2	3	53	2	21	16	1	6	207
R1b1a1b1a1a2a	DF27/S250	16	1	10	1	2	7		3	12	1	12	5	1	2	73
R1b1a1b1a1a2a1	S227/Z195	1		1			1			1			1			5
R1b1a1b1a1a2a1a1	S356/Z220	1			1		4			4		4			1	15
R1b1a1b1a1a2a1a1a	S1217/Z295			1									1			2
R1b1a1b1a1a2a1a1a1	S181/Z278	4		1	1		1			3			1		1	12
R1b1a1b1a1a2a1a1a1a	S348/Z214	2		1	1		3			7		2	2			18
R1b1a1b1a1a2a1a1a1a1	M153	1						1		6						8
R1b1a1b1a1a2a1a1a2	CTS4065/S1221/Z2355	1				1	1	1		1		1	1		1	8
R1b1a1b1a1a2a1a1a3a1a	FT93865						1									1
R1b1a1b1a1a2a1a2	DF17/S455	1								1	1					3
R1b1a1b1a1a2a1b1	S460/Z292	1			1											2
R1b1a1b1a1a2a1b1a1	M167/SRY2627				1		2									3
R1b1a1b1a1a2a1b1a1a~	Z205		2	1	1		2			4		1	1		1	13
R1b1a1b1a1a2a1b1a1a~	Z208				1								1			2
R1b1a1b1a1a2a1b1a1a~	CTS4299			1		1	8					1				11
R1b1a1b1a1a2a1b3	CTS4188	2			1					1			1			5
R1b1a1b1a1a2a4	A432	1											1			2
R1b1a1b1a1a2a5a~	CTS9952			1												1
R1b1a1b1a1a2a7~	CTS11567/Z2572					1				3						4
R1b1a1b1a1a2a7~	CTS6519						2									2
R1b1a1b1a1a2a7~	DF81			4						10			1			15
R1b1a1b1a1a2a7~	Z222			2												2
B.
Haplogroup (ISOGG 2019-20)	Terminal mutation	Andalusia	Asturias	Catalonia	Basque Country	Galicia	Madrid	Total
	N	31	23	32	53	21	16	207
R1b1a1b1a1a2a	DF27/S250	52	43	22	23	57	31	35
R1b1a1b1a1a2a1	S227/Z195	3	4	3	2	0	6	2
R1b1a1b1a1a2a1a1	S356/Z220	3	0	13	8	19	0	7
R1b1a1b1a1a2a1a1a	S1217/Z295	0	4	0	0	0	6	1
R1b1a1b1a1a2a1a1a1	S181/Z278	13	4	3	6	0	6	6
R1b1a1b1a1a2a1a1a1a	S348/Z214	6	4	9	13	10	13	9
R1b1a1b1a1a2a1a1a1a1	M153	3	0	0	11	0	0	4
R1b1a1b1a1a2a1a1a2	CTS4065/S1221/Z2355	3	0	3	2	5	6	4
R1b1a1b1a1a2a1a1a3a1a	FT93865	0	0	3	0	0	0	0
R1b1a1b1a1a2a1a2	DF17/S455	3	0	0	2	0	0	1
R1b1a1b1a1a2a1b1	S460/Z292	3	0	0	0	0	0	1
R1b1a1b1a1a2a1b1a1	M167/SRY2627	0	0	6	0	0	0	1
R1b1a1b1a1a2a1b1a1a~	Z205	0	4	6	8	5	6	6
R1b1a1b1a1a2a1b1a1a~	Z208	0	0	0	0	0	6	1
R1b1a1b1a1a2a1b1a1a~	CTS4299	0	4	25	0	5	0	5
R1b1a1b1a1a2a1b3	CTS4188	6	0	0	2	0	6	2
R1b1a1b1a1a2a4	A432	3	0	0	0	0	6	1
R1b1a1b1a1a2a5a~	CTS9952	0	4	0	0	0	0	0
R1b1a1b1a1a2a7~	CTS11567/Z2572	0	0	0	6	0	0	2
R1b1a1b1a1a2a7~	CTS6519	0	0	6	0	0	0	1
R1b1a1b1a1a2a7~	DF81	0	17	0	19	0	6	7
R1b1a1b1a1a2a7~	Z222	0	9	0	0	0	0	1
