# Supplementary material for: Y-chromosome target enrichment reveals rapid expansion of haplogroup R1b-DF27 in Iberia during the Bronze Age transition
Source: Sci Rep. 2022 Dec 1;12:20708. doi: 10.1038/s41598-022-25200-7 (PMC9715704; doi:10.1038/s41598-022-25200-7)
Supplement: Supplementary file 8 — Supplementary Information 8. [file 41598_2022_25200_MOESM8_ESM.xlsx]

## Sheet: Full1
Supplementary Table 5. Samples used in this study. DF27 samples were pooled into larger geographical units, except those with small (<5) sample sizes. Samples were either captured and sequenced de novo, or obtained from whole genomes in the GCAT biobank.
ID	Population	Region	Origin	Library	Capture bacth	Sequencing Batch	Last defining SNP	R1b-DF27?	Haplogroup ISOGG (2019-2020, v. 15.23)	Main branch in R1b-DF27 (see Fig. 2)
ALI1	Alicante	Sample not pooled	Capture	LB189	CB14	SEQ2	DF88	0	R1b1a1b1a1a2e1	(DF19)
AND1	Andalusia	Andalusia	Capture	LB01	CB1	SEQ1	M153	1	R1b1a1b1a1a2a1a1a1a1	Z272
AND10	Andalusia	Andalusia	Capture	LB12	CB2	SEQ1	S348	1	R1b1a1b1a1a2a1a1a1a	Z272
AND11	Andalusia	Andalusia	Capture	LB13	CB2	SEQ1	DF27	1	R1b1a1b1a1a2a	DF27*
AND12	Andalusia	Andalusia	Capture	LB14	CB2	SEQ1	DF27	1	R1b1a1b1a1a2a	DF27*
AND13	Andalusia	Andalusia	Capture	LB17	CB2	SEQ1	DF27	1	R1b1a1b1a1a2a	DF27*
AND14	Andalusia	Andalusia	Capture	LB18	CB2	SEQ1	DF27	1	R1b1a1b1a1a2a	DF27*
AND15	Andalusia	Andalusia	Capture	LB20	CB2	SEQ1	Z278	1	R1b1a1b1a1a2a1a1a1	Z272
AND16	Andalusia	Andalusia	Capture	LB23	CB2	SEQ1	Z278	1	R1b1a1b1a1a2a1a1a1	Z272
AND17	Andalusia	Andalusia	Capture	LB24	CB2	SEQ1	DF27	1	R1b1a1b1a1a2a	DF27*
AND18	Andalusia	Andalusia	Capture	LB25	CB2	SEQ1	CTS4188	1	R1b1a1b1a1a2a1b3	L176
AND19	Andalusia	Andalusia	Capture	LB03	CB3	SEQ1	DF17	1	R1b1a1b1a1a2a1a2	Z272
AND2	Andalusia	Andalusia	Capture	LB02	CB1	SEQ1	DF27	1	R1b1a1b1a1a2a	DF27*
AND20	Andalusia	Andalusia	Capture	LB117	CB4	SEQ1	DF27	1	R1b1a1b1a1a2a	DF27*
AND21	Andalusia	Andalusia	Capture	LB186	CB9	SEQ2	DF27	1	R1b1a1b1a1a2a	DF27*
AND22	Andalusia	Andalusia	Capture	LB22	CB15	SEQ2	DF27	1	R1b1a1b1a1a2a	DF27*
AND23	Andalusia	Sample not pooled	GCAT				CTS241	0	R1b1a1b1a1a2c1a	(L21)
AND24	Andalusia	Sample not pooled	GCAT				FGC8001	0	R1b1a1b1a1a2c1a1d~	(L21)
AND25	Andalusia	Sample not pooled	GCAT				Z143	0	R1b1a1b1a1a2b2b1~	(U152)
AND26	Andalusia	Andalusia	GCAT				Z292	1	R1b1a1b1a1a2a1b1	L176
AND27	Andalusia	Andalusia	GCAT				A432	1	R1b1a1b1a1a2a4	DF27*
AND28	Andalusia	Andalusia	GCAT				CTS4188	1	R1b1a1b1a1a2a1b3	L176
AND29	Andalusia	Andalusia	GCAT				Z278	1	R1b1a1b1a1a2a1a1a1	Z272
AND3	Andalusia	Andalusia	Capture	LB04	CB1	SEQ1	CTS4065	1	R1b1a1b1a1a2a1a1a2	Z272
AND30	Andalusia	Andalusia	GCAT				Z195	1	R1b1a1b1a1a2a1	Z195*
AND31	Andalusia	Andalusia	GCAT				S348	1	R1b1a1b1a1a2a1a1a1a	Z272
AND32	Andalusia	Andalusia	GCAT				DF27	1	R1b1a1b1a1a2a	DF27*
AND33	Andalusia	Andalusia	GCAT				DF27	1	R1b1a1b1a1a2a	DF27*
AND34	Andalusia	Andalusia	GCAT				Z220	1	R1b1a1b1a1a2a1a1	Z272
AND4	Andalusia	Andalusia	Capture	LB05	CB1	SEQ1	DF27	1	R1b1a1b1a1a2a	DF27*
AND5	Andalusia	Andalusia	Capture	LB09	CB1	SEQ1	DF27	1	R1b1a1b1a1a2a	DF27*
AND6	Andalusia	Andalusia	Capture	LB16	CB1	SEQ1	DF27	1	R1b1a1b1a1a2a	DF27*
AND7	Andalusia	Andalusia	Capture	LB19	CB1	SEQ1	DF27	1	R1b1a1b1a1a2a	DF27*
AND8	Andalusia	Andalusia	Capture	LB21	CB1	SEQ1	DF27	1	R1b1a1b1a1a2a	DF27*
AND9	Andalusia	Andalusia	Capture	LB10	CB2	SEQ1	Z278	1	R1b1a1b1a1a2a1a1a1	Z272
ARA1	Aragon	Population not pooled	GCAT				DF27	1	R1b1a1b1a1a2a	DF27*
ARA2	Aragon	Sample not pooled	GCAT				S218	0	R1b1a1b1a1a2c1a4b	(L21)
ARA3	Aragon	Population not pooled	GCAT				Z205	1	R1b1a1b1a1a2a1b1a1a~	L176
ARA4	Aragon	Population not pooled	GCAT				Z205	1	R1b1a1b1a1a2a1b1a1a~	L176
ARA5	Aragon	Sample not pooled	GCAT				S255	0	R1b1a1b1a1a2b1a	(U152)
AST1	Asturias	Asturias	Capture	LB29	CB1	SEQ1	DF27	1	R1b1a1b1a1a2a	DF27*
AST10	Asturias	Asturias	Capture	LB34	CB3	SEQ1	DF27	1	R1b1a1b1a1a2a	DF27*
AST11	Asturias	Asturias	Capture	LB36	CB3	SEQ1	DF27	1	R1b1a1b1a1a2a	DF27*
AST12	Asturias	Asturias	Capture	LB32	CB4	SEQ1	DF81	1	R1b1a1b1a1a2a7~	DF27*
AST13	Asturias	Asturias	Capture	LB37	CB4	SEQ1	Z295	1	R1b1a1b1a1a2a1a1a	Z272
AST14	Asturias	Asturias	Capture	LB39	CB4	SEQ1	DF27	1	R1b1a1b1a1a2a	DF27*
AST15	Asturias	Asturias	Capture	LB40	CB4	SEQ1	S348	1	R1b1a1b1a1a2a1a1a1a	Z272
AST16	Asturias	Asturias	Capture	LB41	CB4	SEQ1	DF27	1	R1b1a1b1a1a2a	DF27*
AST17	Asturias	Asturias	Capture	LB43	CB4	SEQ1	Z222	1	R1b1a1b1a1a2a7~	DF27*
AST18	Asturias	Asturias	Capture	LB44	CB4	SEQ1	CTS9952	1	R1b1a1b1a1a2a5a~	DF27*
AST19	Asturias	Asturias	Capture	LB46	CB5	SEQ1	Z195	1	R1b1a1b1a1a2a1	Z195*
AST2	Asturias	Asturias	Capture	LB30	CB1	SEQ1	DF27	1	R1b1a1b1a1a2a	DF27*
AST20	Asturias	Asturias	Capture	LB07	CB8	SEQ1	DF27	1	R1b1a1b1a1a2a	DF27*
AST21	Asturias	Asturias	Capture	LB45	CB8	SEQ1	DF27	1	R1b1a1b1a1a2a	DF27*
AST22	Asturias	Asturias	Capture	LB48	CB8	SEQ1	DF81	1	R1b1a1b1a1a2a7~	DF27*
AST23	Asturias	Asturias	Capture	LB187	CB9	SEQ2	DF27	1	R1b1a1b1a1a2a	DF27*
AST3	Asturias	Asturias	Capture	LB35	CB1	SEQ1	Z222	1	R1b1a1b1a1a2a7~	DF27*
AST4	Asturias	Asturias	Capture	LB38	CB1	SEQ1	Z278	1	R1b1a1b1a1a2a1a1a1	Z272
AST5	Asturias	Asturias	Capture	LB06	CB2	SEQ1	CTS4299	1	R1b1a1b1a1a2a1b1a1a~	L176
AST6	Asturias	Asturias	Capture	LB26	CB2	SEQ1	Z205	1	R1b1a1b1a1a2a1b1a1a~	L176
AST7	Asturias	Asturias	Capture	LB28	CB3	SEQ1	DF81	1	R1b1a1b1a1a2a7~	DF27*
AST8	Asturias	Asturias	Capture	LB31	CB3	SEQ1	DF27	1	R1b1a1b1a1a2a	DF27*
AST9	Asturias	Asturias	Capture	LB33	CB3	SEQ1	DF81	1	R1b1a1b1a1a2a7~	DF27*
BEL1	Belgium	NW Europe	Capture	LC01	CB8	SEQ1	DF27	1	R1b1a1b1a1a2a	DF27*
BEL10	Belgium	NW Europe	Capture	LC06	CB13	SEQ2	Z208	1	R1b1a1b1a1a2a1b1a1a~	L176
BEL11	Belgium	Sample not pooled	Capture	LC19	CB13	SEQ2	DF88	0	R1b1a1b1a1a2e1	(DF19)
BEL12	Belgium	Sample not pooled	Capture	LC30	CB13	SEQ2	P312	0	R1b1a1b1a1a2	(P312)
BEL13	Belgium	Sample not pooled	Capture	LC14	CB14	SEQ2	Y18209	0	R1b1a1b1a1a2g	(P312)
BEL14	Belgium	NW Europe	Capture	LB208	CB16	SEQ2	Z278	1	R1b1a1b1a1a2a1a1a1	Z272
BEL2	Belgium	Sample not pooled	Capture	LC02	CB8	SEQ1	DF88	0	R1b1a1b1a1a2e1	(DF19)
BEL3	Belgium	NW Europe	Capture	LC03	CB8	SEQ1	Z220	1	R1b1a1b1a1a2a1a1	Z272
BEL4	Belgium	NW Europe	Capture	LC04	CB8	SEQ1	Z292	1	R1b1a1b1a1a2a1b1	L176
BEL5	Belgium	NW Europe	Capture	LC13	CB9	SEQ2	M167	1	R1b1a1b1a1a2a1b1a1	L176
BEL6	Belgium	Sample not pooled	Capture	LC20	CB9	SEQ2	DF88	0	R1b1a1b1a1a2e1	(DF19)
BEL7	Belgium	NW Europe	Capture	LB201	CB10	SEQ2	S348	1	R1b1a1b1a1a2a1a1a1a	Z272
BEL8	Belgium	NW Europe	Capture	LC07	CB11	SEQ2	Z205	1	R1b1a1b1a1a2a1b1a1a~	L176
BEL9	Belgium	NW Europe	Capture	LC16	CB11	SEQ2	CTS4188	1	R1b1a1b1a1a2a1b3	L176
BRI1	Brittany	NW Europe	Capture	LB112	CB6	SEQ1	DF27	1	R1b1a1b1a1a2a	DF27*
BRI2	Brittany	NW Europe	Capture	LB113	CB6	SEQ1	CTS11567	1	R1b1a1b1a1a2a7~	DF27*
BRI3	Brittany	NW Europe	Capture	LB116	CB6	SEQ1	CTS4065	1	R1b1a1b1a1a2a1a1a2	Z272
BRI4	Brittany	NW Europe	Capture	LB114	CB7	SEQ1	CTS4299	1	R1b1a1b1a1a2a1b1a1a~	L176
BRI5	Brittany	NW Europe	Capture	LB115	CB7	SEQ1	DF27	1	R1b1a1b1a1a2a	DF27*
CAT1	Catalonia	Catalonia	GCAT				DF27	1	R1b1a1b1a1a2a	DF27*
CAT10	Catalonia	Sample not pooled	GCAT				U152	0	R1b1a1b1a1a2b	(U152)
CAT11	Catalonia	Catalonia	GCAT				CTS4299	1	R1b1a1b1a1a2a1b1a1a~	L176
CAT12	Catalonia	Catalonia	GCAT				FT93865	1	R1b1a1b1a1a2a1a1a3a1a	Z272
CAT13	Catalonia	Catalonia	GCAT				Z278	1	R1b1a1b1a1a2a1a1a1	Z272
CAT14	Catalonia	Sample not pooled	GCAT				CTS8221	0	R1b1a1b1a1a2c1a	(L21)
CAT15	Catalonia	Catalonia	GCAT				CTS4299	1	R1b1a1b1a1a2a1b1a1a~	L176
CAT16	Catalonia	Sample not pooled	GCAT				Z49	0	R1b1a1b1a1a2b1c	(U152)
CAT17	Catalonia	Catalonia	GCAT				DF27	1	R1b1a1b1a1a2a	DF27*
CAT18	Catalonia	Sample not pooled	GCAT				CTS8221	0	R1b1a1b1a1a2c1a	(L21)
CAT19	Catalonia	Catalonia	GCAT				DF27	1	R1b1a1b1a1a2a	DF27*
CAT2	Catalonia	Catalonia	GCAT				CTS6519	1	R1b1a1b1a1a2a7~	DF27*
CAT20	Catalonia	Catalonia	GCAT				M167	1	R1b1a1b1a1a2a1b1a1	L176
CAT21	Catalonia	Catalonia	GCAT				DF27	1	R1b1a1b1a1a2a	DF27*
CAT22	Catalonia	Catalonia	GCAT				CTS4299	1	R1b1a1b1a1a2a1b1a1a~	L176
CAT23	Catalonia	Sample not pooled	GCAT				CTS3607	0	R1a1a1b1a2b~	(R1a)
CAT24	Catalonia	Catalonia	GCAT				CTS4299	1	R1b1a1b1a1a2a1b1a1a~	L176
CAT25	Catalonia	Catalonia	GCAT				S348	1	R1b1a1b1a1a2a1a1a1a	Z272
CAT26	Catalonia	Catalonia	GCAT				CTS4065	1	R1b1a1b1a1a2a1a1a3	Z273
CAT27	Catalonia	Catalonia	GCAT				DF27	1	R1b1a1b1a1a2a	DF27*
CAT28	Catalonia	Catalonia	GCAT				CTS4299	1	R1b1a1b1a1a2a1b1a1a~	L176
CAT29	Catalonia	Catalonia	GCAT				M167	1	R1b1a1b1a1a2a1b1a1	L176
CAT3	Catalonia	Catalonia	GCAT				Z220	1	R1b1a1b1a1a2a1a1	Z272
CAT30	Catalonia	Catalonia	GCAT				S348	1	R1b1a1b1a1a2a1a1a1a	Z272
CAT31	Catalonia	Catalonia	GCAT				CTS6519	1	R1b1a1b1a1a2a7~	DF27*
CAT32	Catalonia	Catalonia	GCAT				CTS4299	1	R1b1a1b1a1a2a1b1a1a~	L176
CAT33	Catalonia	Catalonia	GCAT				Z220	1	R1b1a1b1a1a2a1a1	Z272
CAT34	Catalonia	Catalonia	GCAT				S348	1	R1b1a1b1a1a2a1a1a1a	Z272
CAT35	Catalonia	Catalonia	GCAT				Z195	1	R1b1a1b1a1a2a1	Z195*
CAT36	Catalonia	Sample not pooled	GCAT				U152	0	R1b1a1b1a1a2b	(U152)
CAT37	Catalonia	Catalonia	GCAT				Z205	1	R1b1a1b1a1a2a1b1a1a~	L176
CAT38	Catalonia	Catalonia	GCAT				Z220	1	R1b1a1b1a1a2a1a1	Z272
CAT39	Catalonia	Catalonia	GCAT				Z205	1	R1b1a1b1a1a2a1b1a1a~	L176
CAT4	Catalonia	Catalonia	GCAT				DF27	1	R1b1a1b1a1a2a	DF27*
CAT5	Catalonia	Catalonia	GCAT				Z220	1	R1b1a1b1a1a2a1a1	Z272
CAT6	Catalonia	Catalonia	GCAT				CTS4299	1	R1b1a1b1a1a2a1b1a1a~	L176
CAT7	Catalonia	Sample not pooled	GCAT				S369	0	R1b1a1b1a1a2b1c1a	(U152)
CAT8	Catalonia	Catalonia	GCAT				CTS4299	1	R1b1a1b1a1a2a1b1a1a~	L176
CAT9	Catalonia	Catalonia	GCAT				DF27	1	R1b1a1b1a1a2a	DF27*
CLM1	Castilla-La Mancha	Central Spain	GCAT				CTS4065	1	R1b1a1b1a1a2a1a1a4	Z274
CLM2	Castilla-La Mancha	Central Spain	GCAT				M153	1	R1b1a1b1a1a2a1a1a1a1	Z272
CYL1	Castilla y León	Central Spain	GCAT				DF27	1	R1b1a1b1a1a2a	DF27*
CYL2	Castilla y León	Sample not pooled	GCAT				DF73	0	R1b1a1b1a1a2c1a4b2d1	(L21)
CYL3	Castilla y León	Sample not pooled	GCAT				U152	0	R1b1a1b1a1a2b	(U152)
CYL4	Castilla y León	Central Spain	GCAT				DF27	1	R1b1a1b1a1a2a	DF27*
CYL5	Castilla y León	Central Spain	GCAT				DF27	1	R1b1a1b1a1a2a	DF27*
CYL6	Castilla y León	Sample not pooled	GCAT				S7409	0	R1b1a1b1a1a2b1c1b1a1	(U152)
EUS1	Basque Country	Basque Country	Capture	LB88	CB3	SEQ1	M153	1	R1b1a1b1a1a2a1a1a1a1	Z272
EUS10	Basque Country	Basque Country	Capture	LB91	CB7	SEQ1	DF27	1	R1b1a1b1a1a2a	DF27*
EUS11	Basque Country	Basque Country	Capture	LB104	CB8	SEQ1	Z220	1	R1b1a1b1a1a2a1a1	Z272
EUS12	Basque Country	Basque Country	Capture	LB105	CB8	SEQ1	S348	1	R1b1a1b1a1a2a1a1a1a	Z272
EUS13	Basque Country	Basque Country	Capture	LB124	CB9	SEQ2	DF27	1	R1b1a1b1a1a2a	DF27*
EUS15	Basque Country	Basque Country	Capture	LB134	CB9	SEQ2	DF17	1	R1b1a1b1a1a2a1a2	Z272
EUS16	Basque Country	Basque Country	Capture	LB140	CB9	SEQ2	S348	1	R1b1a1b1a1a2a1a1a1a	Z272
EUS17	Basque Country	Basque Country	Capture	LB144	CB9	SEQ2	M153	1	R1b1a1b1a1a2a1a1a1a1	Z272
EUS18	Basque Country	Basque Country	Capture	LB145	CB9	SEQ2	Z278	1	R1b1a1b1a1a2a1a1a1	Z272
EUS19	Basque Country	Basque Country	Capture	LB135	CB10	SEQ2	Z195	1	R1b1a1b1a1a2a1	Z195*
EUS2	Basque Country	Basque Country	Capture	LB100	CB4	SEQ1	DF81	1	R1b1a1b1a1a2a7~	DF27*
EUS20	Basque Country	Basque Country	Capture	LB154	CB10	SEQ2	Z205	1	R1b1a1b1a1a2a1b1a1a~	L176
EUS21	Basque Country	Basque Country	Capture	LB165	CB10	SEQ2	DF81	1	R1b1a1b1a1a2a7~	DF27*
EUS22	Basque Country	Basque Country	Capture	LB166	CB10	SEQ2	M153	1	R1b1a1b1a1a2a1a1a1a1	Z272
EUS23	Basque Country	Basque Country	Capture	LB176	CB10	SEQ2	DF81	1	R1b1a1b1a1a2a7~	DF27*
EUS24	Basque Country	Basque Country	Capture	LB183	CB10	SEQ2	S348	1	R1b1a1b1a1a2a1a1a1a	Z272
EUS25	Basque Country	Basque Country	Capture	LB204	CB10	SEQ2	S348	1	R1b1a1b1a1a2a1a1a1a	Z272
EUS26	Basque Country	Basque Country	Capture	LB205	CB10	SEQ2	CTS11567	1	R1b1a1b1a1a2a7~	DF27*
EUS27	Basque Country	Basque Country	Capture	LB131	CB11	SEQ2	M153	1	R1b1a1b1a1a2a1a1a1a1	Z272
EUS28	Basque Country	Basque Country	Capture	LB132	CB11	SEQ2	S348	1	R1b1a1b1a1a2a1a1a1a	Z272
EUS29	Basque Country	Basque Country	Capture	LB161	CB11	SEQ2	DF81	1	R1b1a1b1a1a2a7~	DF27*
EUS3	Basque Country	Basque Country	Capture	LB108	CB4	SEQ1	S348	1	R1b1a1b1a1a2a1a1a1a	Z272
EUS30	Basque Country	Basque Country	Capture	LB163	CB11	SEQ2	DF81	1	R1b1a1b1a1a2a7~	DF27*
EUS31	Basque Country	Basque Country	Capture	LB170	CB11	SEQ2	Z220	1	R1b1a1b1a1a2a1a1	Z272
EUS32	Basque Country	Basque Country	Capture	LB175	CB11	SEQ2	CTS11567	1	R1b1a1b1a1a2a7~	DF27*
EUS33	Basque Country	Basque Country	Capture	LB158	CB12	SEQ2	Z205	1	R1b1a1b1a1a2a1b1a1a~	L176
EUS34	Basque Country	Basque Country	Capture	LB162	CB12	SEQ2	DF81	1	R1b1a1b1a1a2a7~	DF27*
EUS35	Basque Country	Basque Country	Capture	LB164	CB12	SEQ2	DF27	1	R1b1a1b1a1a2a	DF27*
EUS36	Basque Country	Basque Country	Capture	LB169	CB12	SEQ2	DF27	1	R1b1a1b1a1a2a	DF27*
EUS37	Basque Country	Basque Country	Capture	LB122	CB14	SEQ2	DF81	1	R1b1a1b1a1a2a7~	DF27*
EUS38	Basque Country	Basque Country	Capture	LB151	CB14	SEQ2	Z205	1	R1b1a1b1a1a2a1b1a1a~	L176
EUS39	Basque Country	Basque Country	Capture	LB155	CB14	SEQ2	Z205	1	R1b1a1b1a1a2a1b1a1a~	L176
EUS4	Basque Country	Basque Country	Capture	LB87	CB4	SEQ1	DF81	1	R1b1a1b1a1a2a7~	DF27*
EUS40	Basque Country	Basque Country	Capture	LB160	CB14	SEQ2	Z278	1	R1b1a1b1a1a2a1a1a1	Z272
EUS41	Basque Country	Basque Country	Capture	LB168	CB14	SEQ2	DF27	1	R1b1a1b1a1a2a	DF27*
EUS42	Basque Country	Basque Country	Capture	LB173	CB14	SEQ2	M153	1	R1b1a1b1a1a2a1a1a1a1	Z272
EUS43	Basque Country	Basque Country	Capture	LB181	CB15	SEQ2	DF27	1	R1b1a1b1a1a2a	DF27*
EUS44	Basque Country	Basque Country	Capture	LB182	CB15	SEQ2	CTS4188	1	R1b1a1b1a1a2a1b3	L176
EUS45	Basque Country	Basque Country	Capture	LB206	CB15	SEQ2	Z220	1	R1b1a1b1a1a2a1a1	Z272
EUS46	Basque Country	Basque Country	Capture	LB207	CB15	SEQ2	DF81	1	R1b1a1b1a1a2a7~	DF27*
EUS47	Basque Country	Basque Country	Capture	LB216	CB15	SEQ2	DF27	1	R1b1a1b1a1a2a	DF27*
EUS48	Basque Country	Basque Country	Capture	LB177	CB16	SEQ2	Z220	1	R1b1a1b1a1a2a1a1	Z272
EUS49	Basque Country	Basque Country	Capture	LB178	CB16	SEQ2	DF81	1	R1b1a1b1a1a2a7~	DF27*
EUS5	Basque Country	Basque Country	Capture	LB109	CB6	SEQ1	CTS4065	1	R1b1a1b1a1a2a1a1a5	Z275
EUS50	Basque Country	Basque Country	Capture	LB214	CB16	SEQ2	Z278	1	R1b1a1b1a1a2a1a1a1	Z272
EUS51	Basque Country	Basque Country	Capture	LB218	CB16	SEQ2	DF27	1	R1b1a1b1a1a2a	DF27*
EUS52	Basque Country	Basque Country	Capture	LB191	CB10	SEQ2	DF27	1	R1b1a1b1a1a2a	DF27*
EUS53	Basque Country	Basque Country	Capture	LB192	CB10	SEQ2	DF27	1	R1b1a1b1a1a2a	DF27*
EUS54	Basque Country	Basque Country	GCAT				DF27	1	R1b1a1b1a1a2a	DF27*
EUS6	Basque Country	Basque Country	Capture	LB111	CB6	SEQ1	S348	1	R1b1a1b1a1a2a1a1a1a	Z272
EUS7	Basque Country	Basque Country	Capture	LB103	CB7	SEQ1	CTS11567	1	R1b1a1b1a1a2a7~	DF27*
EUS8	Basque Country	Basque Country	Capture	LB110	CB7	SEQ1	DF27	1	R1b1a1b1a1a2a	DF27*
EUS9	Basque Country	Basque Country	Capture	LB89	CB7	SEQ1	M153	1	R1b1a1b1a1a2a1a1a1a1	Z272
EXT1	Extremadura	Central Spain	GCAT				DF27	1	R1b1a1b1a1a2a	DF27*
EXT2	Extremadura	Central Spain	GCAT				DF17	1	R1b1a1b1a1a2a1a2	Z272
EXT3	Extremadura	Sample not pooled	GCAT				S868	0	R1b1a1b1a1a2c1a4b2	(L21)
GAL1	Galicia	Galicia	Capture	LB56	CB3	SEQ1	DF27	1	R1b1a1b1a1a2a	DF27*
GAL10	Galicia	Galicia	Capture	LB62	CB5	SEQ1	S348	1	R1b1a1b1a1a2a1a1a1a	Z272
GAL11	Galicia	Galicia	Capture	LB69	CB5	SEQ1	Z220	1	R1b1a1b1a1a2a1a1	Z272
GAL12	Galicia	Sample not pooled	Capture	LB54	CB6	SEQ1	P312	0	R1b1a1b1a1a2	(P312)
GAL13	Galicia	Galicia	Capture	LB64	CB6	SEQ1	CTS4299	1	R1b1a1b1a1a2a1b1a1a~	L176
GAL14	Galicia	Galicia	Capture	LB65	CB6	SEQ1	Z220	1	R1b1a1b1a1a2a1a1	Z272
GAL15	Galicia	Galicia	Capture	LB66	CB6	SEQ1	DF27	1	R1b1a1b1a1a2a	DF27*
GAL16	Galicia	Galicia	Capture	LB67	CB6	SEQ1	Z205	1	R1b1a1b1a1a2a1b1a1a~	L176
GAL17	Galicia	Galicia	Capture	LB47	CB7	SEQ1	DF27	1	R1b1a1b1a1a2a	DF27*
GAL18	Galicia	Galicia	Capture	LB52	CB7	SEQ1	DF27	1	R1b1a1b1a1a2a	DF27*
GAL19	Galicia	Galicia	Capture	LB68	CB7	SEQ1	Z220	1	R1b1a1b1a1a2a1a1	Z272
GAL2	Galicia	Galicia	Capture	LB42	CB4	SEQ1	S348	1	R1b1a1b1a1a2a1a1a1a	Z272
GAL20	Galicia	Galicia	Capture	LB59	CB15	SEQ2	DF27	1	R1b1a1b1a1a2a	DF27*
GAL21	Galicia	Galicia	GCAT				Z220	1	R1b1a1b1a1a2a1a1	Z272
GAL22	Galicia	Galicia	GCAT				DF27	1	R1b1a1b1a1a2a	DF27*
GAL3	Galicia	Galicia	Capture	LB50	CB5	SEQ1	DF27	1	R1b1a1b1a1a2a	DF27*
GAL4	Galicia	Galicia	Capture	LB51	CB5	SEQ1	DF27	1	R1b1a1b1a1a2a	DF27*
GAL5	Galicia	Galicia	Capture	LB53	CB5	SEQ1	DF27	1	R1b1a1b1a1a2a	DF27*
GAL6	Galicia	Galicia	Capture	LB55	CB5	SEQ1	DF27	1	R1b1a1b1a1a2a	DF27*
GAL7	Galicia	Galicia	Capture	LB58	CB5	SEQ1	DF27	1	R1b1a1b1a1a2a	DF27*
GAL8	Galicia	Galicia	Capture	LB60	CB5	SEQ1	DF27	1	R1b1a1b1a1a2a	DF27*
GAL9	Galicia	Galicia	Capture	LB61	CB5	SEQ1	CTS4065	1	R1b1a1b1a1a2a1a1a6	Z276
ILB1	Balearic Islands	Sample not pooled	GCAT				DF73	0	R1b1a1b1a1a2c1a4b2d1	(L21)
MAD1	Madrid	Central Spain	Capture	LB78	CB3	SEQ1	Z295	1	R1b1a1b1a1a2a1a1a	Z272
MAD10	Madrid	Central Spain	Capture	LB76	CB12	SEQ2	DF27	1	R1b1a1b1a1a2a	DF27*
MAD11	Madrid	Central Spain	Capture	LB77	CB12	SEQ2	Z195	1	R1b1a1b1a1a2a1	Z195*
MAD12	Madrid	Central Spain	Capture	LB79	CB12	SEQ2	Z208	1	R1b1a1b1a1a2a1b1a1a~	L176
MAD13	Madrid	Central Spain	Capture	LB80	CB12	SEQ2	S348	1	R1b1a1b1a1a2a1a1a1a	Z272
MAD14	Madrid	Central Spain	Capture	LB82	CB12	SEQ2	DF27	1	R1b1a1b1a1a2a	DF27*
MAD15	Madrid	Central Spain	Capture	LC35	CB12	SEQ2	DF27	1	R1b1a1b1a1a2a	DF27*
MAD16	Madrid	Central Spain	GCAT				S348	1	R1b1a1b1a1a2a1a1a1a	Z272
MAD2	Madrid	Central Spain	Capture	LB81	CB3	SEQ1	A432	1	R1b1a1b1a1a2a4	DF27*
MAD3	Madrid	Central Spain	Capture	LB85	CB3	SEQ1	DF27	1	R1b1a1b1a1a2a	DF27*
MAD4	Madrid	Central Spain	Capture	LB70	CB5	SEQ1	DF81	1	R1b1a1b1a1a2a7~	DF27*
MAD5	Madrid	Central Spain	Capture	LB71	CB5	SEQ1	CTS4188	1	R1b1a1b1a1a2a1b3	L176
MAD6	Madrid	Central Spain	Capture	LB74	CB6	SEQ1	DF27	1	R1b1a1b1a1a2a	DF27*
MAD7	Madrid	Central Spain	Capture	LB75	CB6	SEQ1	Z205	1	R1b1a1b1a1a2a1b1a1a~	L176
MAD8	Madrid	Central Spain	Capture	LB72	CB7	SEQ1	Z278	1	R1b1a1b1a1a2a1a1a1	Z272
MAD9	Madrid	Central Spain	Capture	LB83	CB7	SEQ1	CTS4065	1	R1b1a1b1a1a2a1a1a2	Z272
MUR1	Murcia	Population not pooled	GCAT				DF27	1	R1b1a1b1a1a2a	DF27*
MUR2	Murcia	Sample not pooled	GCAT				U152	0	R1b1a1b1a1a2b	(U152)
NET1	Netherlands	NW Europe	Capture	LB202	CB11	SEQ2	DF27	1	R1b1a1b1a1a2a	DF27*
NET10	Netherlands	NW Europe	Capture	LC45	CB16	SEQ2	CTS4065	1	R1b1a1b1a1a2a1a1a2	Z272
NET2	Netherlands	Sample not pooled	Capture	LC05	CB11	SEQ2	P312	0	R1b1a1b1a1a2	(P312)
NET3	Netherlands	Sample not pooled	Capture	LC15	CB11	SEQ2	CTS12966	0	R1b1a1b1a1a2e2~	(DF19)
NET4	Netherlands	Sample not pooled	Capture	LC31	CB13	SEQ2	DF88	0	R1b1a1b1a1a2e1	(DF19)
NET5	Netherlands	NW Europe	Capture	LC32	CB13	SEQ2	DF27	1	R1b1a1b1a1a2a	DF27*
NET6	Netherlands	Sample not pooled	Capture	LC39	CB13	SEQ2	DF88	0	R1b1a1b1a1a2e1	(DF19)
NET7	Netherlands	NW Europe	Capture	LC40	CB13	SEQ2	Z205	1	R1b1a1b1a1a2a1b1a1a~	L176
NET8	Netherlands	NW Europe	Capture	LC41	CB14	SEQ2	Z278	1	R1b1a1b1a1a2a1a1a1	Z272
NET9	Netherlands	NW Europe	Capture	LB209	CB15	SEQ2	Z220	1	R1b1a1b1a1a2a1a1	Z272
VAL1	Valencia	Sample not pooled	GCAT				CTS1751	0	R1b1a1b1a1a2c1a1b	(L21)
